# Supplementary material for: Metabolomics of Apc Min/+ mice genetically susceptible to intestinal cancer
Source: BMC Syst Biol. 2014 Jun 23;8:72. doi: 10.1186/1752-0509-8-72 (PMC4099115; doi:10.1186/1752-0509-8-72)
Supplement: Additional file 1: Table S1 — Specific Multiple Reaction Monitoring (MRM) Transitions for Each Acyl-CoA. Free-CoA and all CoA esters show an m/z transition of 507 amu during LC-MS/MS analysis. [file 1752-0509-8-72-S1.xlsx]

## Sheet: Sheet1
Supplemental Table S1. Specific Multiple Reaction Monitoring (MRM) Transitions for Each Acyl-CoA. Free-CoA and all CoA esters show an m/z transition of 507 amu during LC-MS/MS analysis.
Acyl-CoA	Precursor Ion (m/z)	Daughter Ion (m/z - 507 amu)
free-CoA	768	261
acetyl-CoA	810	303
acetoacetyl-CoA	852	345
malonyl-CoA	854	347
methylmalonyl-CoA	868	317
3-hydroxybutyryl-CoA	854	347
HMG-CoA	854	347
succinyl-CoA	868	361
pentanoyl-CoA	852	345
hexanoyl-CoA	866	359
heptanoyl-CoA	880	373
octanoyl-CoA	894	387
C8:OH-CoA	910	403
C8:1-CoA	892	385
C12-CoA	964	457
C14-CoA	978	471
C16-CoA	1006	499
C16:OH-CoA	1022	515
C18-CoA	1034	527
C18:1-CoA	1032	525
C18:2-CoA	1030	523
C20:4-CoA	1054	547
C22:6-CoA	1078	571
