# Supplementary material for: Metabolomics of Apc Min/+ mice genetically susceptible to intestinal cancer
Source: BMC Syst Biol. 2014 Jun 23;8:72. doi: 10.1186/1752-0509-8-72 (PMC4099115; doi:10.1186/1752-0509-8-72)
Supplement: Additional file 2: Table S2 — Full List of Significant Plasma Metabolites in the Genotype Effect. Significant metabolites are ranked by significance and highlighted in yellow (controlled at pFDR ≤ 5%). Statistics that are listed are described in the ‘Methods’ section: estimated log2-Fold Change (logFC), moderated t-, and B- statistics, raw and pFDR-adjusted p-values. Metabolites are ranked by adjusted p-value and then by B-statistic. [file 1752-0509-8-72-S2.xlsx]

## Sheet: Genotype main effect results (i
Supplemental Table S1. Full list of plasma metabolites, ranked by significance in the Genotype effect. Significant metabolites are highlighted in yellow (pFDR-controlled under some dependency at 5%). Statistics that are listed are described in the “Materials and Methods” section: estimated log2-Fold Change (logFC), moderated t-, and B- statistics, raw and pFDR-adjusted p-values. Metabolites are r…
Metabolite	logFC	t	P.Value	adj.P.Val	B
Cysteine	0.931341	338.133	4.04e-33	1.62e-31	57.3827
Arachidic acid	-0.654516	-237.629	1.35954e-30	2.71909e-29	56.2972
573LIV_479_217mz_20.6605min	-0.56916	-206.64	1.36193e-29	1.81591e-28	55.67
573LIV_703_243mz_26.2043min	-0.533614	-193.734	3.94444e-29	3.30526e-28	55.3349
Glutaric acid	0.532117	193.191	4.13157e-29	3.30526e-28	55.3195
580N_176_73mz_11.2452min	-0.437407	-158.805	1.0461e-27	6.97399e-27	54.0998
572LIV_82_131mz_5.404min	0.394295	143.153	5.78712e-27	3.19241e-26	53.3256
573_308_73mz_23.8723min	-0.391951	-142.302	6.38482e-27	3.19241e-26	53.2783
548LIV_747_73mz_22.3483min	-0.361682	-131.312	2.40142e-26	1.0673e-25	52.6108
549_84_103mz_6.447min	-0.346165	-125.679	4.9468e-26	1.97872e-25	52.2228
Hydroxyproline	0.308549	112.022	3.29268e-25	1.19734e-24	51.126
Glyceric acid-3-phosphate	-0.290011	-105.292	9.13819e-25	2.97953e-24	50.4883
565LIV_354_299mz_17.0729min	0.288993	104.922	9.68346e-25	2.97953e-24	50.4511
Threonic acid	-0.26607	-96.5994	3.7774e-24	1.07926e-23	49.5488
544LIV_285_74mz_9.4767min	-0.232925	-84.566	3.37674e-23	9.00463e-23	47.9834
Homoserine	0.193454	70.2354	7.16556e-22	1.79139e-21	45.5886
Adipic acid	-0.181213	-65.7913	2.09871e-21	4.93815e-21	44.6942
564_321_73mz_22.1363min	-0.168291	-61.0998	7.07796e-21	1.57288e-20	43.6534
573LIV_129_130mz_6.2036min	0.16733	60.7508	7.77649e-21	1.63716e-20	43.5716
551LIV_1496_73mz_42.6368min	0.163625	59.4056	1.12332e-20	2.24665e-20	43.2504
546LIV_1294_73mz_38.6697min	-0.147114	-53.4114	6.43859e-20	1.2264e-19	41.6929
551LIV_1479_270mz_41.4195min	0.116952	42.4605	2.76247e-18	5.02267e-18	38.1843
565_6_75mz_4.1913min	-0.0866485	-31.4586	3.6703e-16	6.38312e-16	33.39
Histidine	1.15205	25.2092	1.31979e-14	2.19965e-14	29.7692
Ornitine	0.0637745	23.154	5.17485e-14	8.27975e-14	28.3719
Aminomalonic acid	0.128923	21.9681	1.2005e-13	1.84693e-13	27.5077
Oxalic acid	0.480511	21.0142	2.43805e-13	3.61192e-13	26.7783
545LIV_237_466mz_8.0798min	0.431682	20.1062	4.92295e-13	7.03279e-13	26.0534
568_178_232mz_14.8126min	1.22742	19.1599	1.05725e-12	1.45828e-12	25.2633
GABA	0.589993	17.9757	2.89375e-12	3.85833e-12	24.2204
548LIV_490_73mz_16.4544min	0.04768	17.3107	5.23175e-12	6.70149e-12	23.606
579LIV_63_121mz_4.5637min	0.0476058	17.2838	5.3612e-12	6.70149e-12	23.5806
549LIV_91_174mz_4.8944min	0.0452516	16.4291	1.18502e-11	1.43638e-11	22.7567
554_2_73mz_4.1653min	-0.348711	-16.1102	1.6082e-11	1.892e-11	22.4391
545LIV_1374_397mz_37.5723min	0.390784	16.0689	1.67373e-11	1.91284e-11	22.3976
561_249_263mz_16.7478min	0.535072	15.834	2.10421e-11	2.33801e-11	22.1595
Citrate	0.985505	13.3571	2.87121e-10	3.10402e-10	19.4362
554_425_58mz_32.2153min	0.301626	12.7774	5.61563e-10	5.91119e-10	18.7361
Aspargine	0.252658	10.1081	1.76671e-08	1.81201e-08	15.1345
546LIV_137_191mz_5.9405min	0.449526	9.1976	6.71217e-08	6.71217e-08	13.7411
1-Myristate	-0.167932	-8.92135	1.02496e-07	9.99962e-08	13.2994
546LIV_456_221mz_15.7123min	-0.643411	-7.43717	1.16894e-06	1.11327e-06	10.7639
Erythrytol	0.563335	7.12883	2.00879e-06	1.86865e-06	10.2012
beta-Alanine	-0.99326	-6.89202	3.0713e-06	2.79209e-06	9.76045
Glutamine	0.676774	6.52111	6.06439e-06	5.39057e-06	9.05505
568_220_142mz_19.3189min	1.08097	6.34088	8.49777e-06	7.38936e-06	8.70572
565_308_73mz_24.5169min	0.53123	6.13232	1.26256e-05	1.07452e-05	8.29623
Uric acid	0.653842	6.1213	1.28947e-05	1.07455e-05	8.27443
Cholesterol	0.909931	6.09534	1.35521e-05	1.1063e-05	8.22303
Phenylalanine	0.353257	6.05307	1.46981e-05	1.17585e-05	8.13916
Serine	0.216954	5.74504	2.67479e-05	2.09787e-05	7.52126
Lysine	0.26534	5.36248	5.72374e-05	4.40288e-05	6.73831
Hippuric acid	0.323404	5.28487	6.69387e-05	5.05198e-05	6.5775
547_444_259mz_22.3573min	0.0142441	5.17148	8.42516e-05	6.24086e-05	6.34147
Inositol phosphate	0.715592	3.95834	0.00106852	0.000777104	3.75854
573_238_451mz_20.4787min	0.385598	3.84202	0.00137022	0.00097873	3.5087
Threonine	0.340838	3.66797	0.00198905	0.00139583	3.13567
551_79_73mz_6.4555min	-0.703929	-3.58146	0.002394	0.00165103	2.95086
Methionine	0.642265	3.52871	0.00268026	0.00181713	2.83844
545_54_85mz_5.3435min	-0.494349	-3.43424	0.00328069	0.00218713	2.63771
Urea	0.113736	3.30529	0.00432112	0.00283352	2.3652
564_457_318mz_31.6668min	0.645181	3.29258	0.00443986	0.00286443	2.33846
Glycerol	-0.59061	-3.25009	0.00486073	0.00308618	2.24918
Glycine	0.155503	3.22371	0.00514158	0.00321349	2.19388
2-Monopalmitin	-0.505023	-3.08022	0.00697283	0.00429097	1.89498
547LIV_165_234mz_6.3876min	0.235743	3.00731	0.00813465	0.00493009	1.74449
Proline	0.268472	2.91508	0.00987758	0.00589707	1.55565
Fumarate	-0.82002	-2.84905	0.0113431	0.00667242	1.42162
Oleic acid	-0.207411	-2.80121	0.0125346	0.00726644	1.32514
580LIV_381_188mz_16.9943min	-0.640556	-2.79277	0.0127569	0.00728968	1.30818
551_94_137mz_6.7474min	-0.418855	-2.77078	0.0133541	0.00752346	1.26409
560_271_57mz_16.6381min	-0.484749	-2.71812	0.0148966	0.00827587	1.15899
Maltose	-0.170217	-2.65227	0.0170667	0.0093516	1.02869
547_24_73mz_4.7033min	-0.197782	-2.46881	0.0248217	0.0134172	0.67273
Succinic acid	0.551513	2.41883	0.0274545	0.0146424	0.577743
BHB	0.448484	2.3461	0.0317588	0.0166673	0.441187
547_106_117mz_6.6427min	0.503169	2.34098	0.0320846	0.0166673	0.431649
561_390_217mz_24.6106min	-0.501003	-2.25117	0.0383289	0.0193773	0.266143
555LIV_1413_69mz_39.2222min	0.385821	2.24971	0.0384394	0.0193773	0.263477
580LIV_376_342mz_16.8484min	0.589944	2.24556	0.0387545	0.0193773	0.255911
Glycine 2TMS	0.569231	2.22323	0.0404913	0.0199957	0.215341
568_411_371mz_35.7261min	0.246499	2.0864	0.0528	0.0257561	-0.0283485
554LIV_1425_368mz_41.0873min	0.338191	2.04075	0.0576135	0.0277655	-0.107663
565_391_174mz_34.6733min	0.519412	1.99637	0.0626716	0.0298436	-0.183765
555LIV_1421_73mz_39.8245min	0.339557	1.97383	0.0653914	0.0307724	-0.222027
544_260_103mz_12.842min	-0.324991	-1.96267	0.0667765	0.0308185	-0.240865
Ascorbic acid	0.389185	1.96046	0.0670547	0.0308185	-0.244599
1,2 Dipalmitin	0.406149	1.95193	0.0681347	0.0308185	-0.258937
Malic acid	0.48698	1.94852	0.0685712	0.0308185	-0.264663
569LIV_332_205mz_16.5787min	-0.282251	-1.93828	0.0698964	0.0310651	-0.281813
554_46_73mz_5.3783min	-0.470525	-1.92045	0.0722599	0.0317626	-0.311551
544_275_218mz_13.5767min	0.413562	1.85104	0.0821529	0.0357186	-0.425619
Nicotinamide	0.389018	1.79606	0.0908226	0.0390635	-0.514013
572LIV_568_204mz_24.4414min	0.338746	1.77084	0.0950618	0.0404518	-0.553962
Glucose	-0.254618	-1.71925	0.104274	0.0439049	-0.634465
547_508_204mz_24.2114min	-0.415208	-1.70146	0.107625	0.0448439	-0.661838
1-Monooleoylglycerol	-0.426553	-1.66367	0.115056	0.047446	-0.719333
565_400_73mz_36.6059min	-0.16861	-1.60713	0.126996	0.0511244	-0.803634
573_72_147mz_6.9303min	-0.141191	-1.60493	0.127481	0.0511244	-0.806869
580N_148_221mz_9.7074min	-0.34479	-1.60344	0.127811	0.0511244	-0.809061
568_7_56mz_4.5144min	0.00435533	1.58125	0.132804	0.0525954	-0.841507
565_302_205mz_24.1524min	-0.104898	-1.55091	0.139895	0.0548609	-0.885328
545_374_73mz_21.8747min	0.486848	1.54015	0.142487	0.0551087	-0.900722
Aspartic acid	0.160985	1.53687	0.143283	0.0551087	-0.905386
Ethanolamine	0.0412341	1.46779	0.16097	0.0613218	-1.00211
569LIV_541_73mz_22.3798min	0.435912	1.44614	0.166869	0.0624739	-1.03171
544_31_121mz_4.7902min	-0.164501	-1.44525	0.167118	0.0624739	-1.03293
573_340_204mz_25.4227min	-0.252862	-1.39664	0.181029	0.0668598	-1.09811
1HO-16:0 TMS $$_299mz_0.0min	-0.255023	-1.38964	0.183111	0.0668598	-1.10737
549LIV_377_337mz_14.7775min	0.205206	1.38711	0.183865	0.0668598	-1.11069
544_403_235mz_21.5812min	-0.189821	-1.38021	0.185941	0.0670057	-1.11976
Pyroglutamic acid	0.380342	1.36139	0.191697	0.0684632	-1.1443
555_88_147mz_7.1142min	0.169502	1.33319	0.200591	0.0710056	-1.18056
Lactate	0.221769	1.32444	0.203413	0.0713019	-1.19168
555_0_79mz_4.1027min	-0.257466	-1.31959	0.204993	0.0713019	-1.19783
Glucose-6-phosphate	0.243474	1.30623	0.209395	0.0722051	-1.21465
580N_301_97mz_19.227min	-0.117959	-1.20824	0.243989	0.0834151	-1.33375
551LIV_928_73mz_26.4666min	0.28417	1.19806	0.247824	0.0840082	-1.34568
568_108_116mz_9.6205min	-0.200337	-1.18272	0.253685	0.0848665	-1.36349
5beta-Cholestan-3beta-ol	0.238672	1.18036	0.2546	0.0848665	-1.36623
Myristic acid	0.22977	1.1549	0.264585	0.087236	-1.39531
1-Monopalmitin	0.342309	1.15118	0.26607	0.087236	-1.39952
565_78_73mz_6.8562min	-0.113117	-1.1276	0.275623	0.0896334	-1.42591
580N_244_337mz_15.6823min	0.301702	1.11871	0.27929	0.0900936	-1.43574
560LIV_99_158mz_5.4258min	-0.130297	-1.10642	0.284419	0.0910142	-1.44921
573_161_215mz_12.146min	0.2867	1.07765	0.296696	0.0941892	-1.48025
Tryptophane	0.199181	1.06265	0.303251	0.0952658	-1.49616
554_19_281mz_4.7592min	0.13905	1.05902	0.304851	0.0952658	-1.49998
549_33_73mz_5.029min	-0.701737	-1.03139	0.317243	0.0983698	-1.52867
572N_228_447mz_15.6241min	-0.264166	-1.02191	0.321575	0.0989461	-1.53836
548LIV_1283_103mz_36.9798min	0.207043	1.01434	0.325068	0.0992574	-1.54605
565LIV_341_84mz_16.5988min	-0.313357	-1.00869	0.32769	0.0992878	-1.55175
544LIV_235_102mz_8.2814min	0.168626	1.00346	0.330132	0.0992878	-1.55701
Lauric acid	0.198274	0.993897	0.334629	0.0998237	-1.56655
Alanine	0.0544726	0.989092	0.336905	0.0998237	-1.57131
565_333_73mz_25.6498min	-0.243436	-0.979191	0.341629	0.100479	-1.58106
545_197_103mz_11.1843min	-0.312347	-0.972708	0.344747	0.100656	-1.5874
544_113_147mz_6.6511min	0.293831	0.941067	0.360248	0.10442	-1.61779
565LIV_51_144mz_4.406min	-0.274859	-0.919941	0.370861	0.106093	-1.63758
Pyrophosphate	0.220731	0.919023	0.371327	0.106093	-1.63843
568_20_244mz_5.0045min	-0.0332355	-0.89664	0.38281	0.108221	-1.65894
544_94_147mz_6.0589min	0.203007	0.893989	0.384186	0.108221	-1.66134
Erytrithol	-0.253936	-0.868008	0.397842	0.110882	-1.6845
Uracil	0.247673	0.865501	0.399177	0.110882	-1.6867
Glycerol-1-phosphate	0.173652	0.802155	0.433868	0.118885	-1.7404
555_279_217mz_21.6217min	-0.186478	-0.802044	0.43393	0.118885	-1.74049
569LIV_108_73mz_6.3649min	0.1851	0.784669	0.443771	0.120754	-1.75456
564_500_239mz_35.1212min	-0.186661	-0.744533	0.467029	0.125577	-1.78596
549LIV_1112_387mz_36.2714min	-0.213293	-0.743267	0.467774	0.125577	-1.78693
Stearic acid	0.157558	0.726687	0.477604	0.127361	-1.79943
573_96_319mz_8.3837min	0.0630616	0.677891	0.507238	0.133979	-1.83468
580N_225_174mz_14.4322min	-0.0504959	-0.67396	0.509671	0.133979	-1.83742
580LIV_183_300mz_9.4386min	0.178603	0.669451	0.512469	0.133979	-1.84055
Norleucine	0.0293434	0.659617	0.518603	0.134702	-1.84729
2-Amino adipic acid	-0.147539	-0.63912	0.53152	0.136644	-1.86104
572LIV_494_73mz_22.6615min	0.114418	0.635877	0.53358	0.136644	-1.86318
Arachidonic	0.182883	0.628253	0.53844	0.136644	-1.86816
580LIV_492_73mz_20.9329min	-0.0493434	-0.623934	0.541204	0.136644	-1.87096
572LIV_521_204mz_23.2402min	0.0881898	0.620522	0.543393	0.136644	-1.87316
565_157_245mz_11.9251min	0.187314	0.615017	0.546935	0.136644	-1.87668
544_85_172mz_5.7291min	-0.120612	-0.610277	0.549994	0.136644	-1.87969
560LIV_87_151mz_4.9669min	-0.0969035	-0.598103	0.557894	0.137752	-1.88731
568_206_205mz_17.5212min	0.128065	0.535154	0.599684	0.147162	-1.92438
548LIV_1311_129mz_37.6058min	-0.128695	-0.518147	0.611236	0.149082	-1.93372
569_169_195mz_12.4532min	-0.154834	-0.487028	0.632647	0.152966	-1.95004
572LIV_168_299mz_9.4286min	-0.113976	-0.483914	0.634808	0.152966	-1.95162
549_112_73mz_7.3901min	-0.12471	-0.462313	0.649896	0.153547	-1.9623
2-Monostearin	-0.147846	-0.460786	0.650968	0.153547	-1.96304
554_218_71mz_16.2324min	0.118899	0.45745	0.653315	0.153547	-1.96464
565LIV_301_147mz_14.6468min	0.114805	0.455548	0.654654	0.153547	-1.96555
Valine	0.019443	0.453053	0.656413	0.153547	-1.96674
565_173_174mz_13.6156min	-0.0332767	-0.440332	0.665412	0.154747	-1.97269
579LIV_155_319mz_7.7077min	-0.103935	-0.433846	0.670021	0.154918	-1.97566
Palmetoleic acid	0.067671	0.422523	0.678099	0.155504	-1.98074
Ribose-5-phosphate	-0.1163	-0.417586	0.681634	0.155504	-1.98291
Creatinine	-0.0663385	-0.413987	0.684216	0.155504	-1.98448
544_456_73mz_22.9891min	0.104286	0.366481	0.718664	0.162099	-2.00394
Glutamic acid	0.0890908	0.362827	0.721341	0.162099	-2.00534
548_948_361mz_35.9124min	0.076081	0.348299	0.732021	0.163382	-2.01077
572LIV_52_281mz_4.4939min	-0.0531141	-0.343965	0.735218	0.163382	-2.01235
551_330_188mz_17.9287min	0.0871659	0.296601	0.770473	0.17027	-2.02833
Pyruvate	-0.0311681	-0.272583	0.788557	0.173309	-2.03553
Phosphoric acid	0.0309541	0.261369	0.797043	0.174217	-2.03869
544_327_243mz_16.3427min	-0.0422386	-0.241093	0.812454	0.17662	-2.04407
568_83_261mz_7.5065min	0.0696843	0.225464	0.824388	0.178246	-2.04792
546_324_221mz_24.942min	0.071646	0.214402	0.832861	0.17911	-2.05049
568_387_73mz_33.4586min	-0.0117576	-0.182329	0.857546	0.183432	-2.05721
565LIV_175_116mz_8.9013min	0.0261544	0.173359	0.864479	0.183932	-2.0589
545LIV_1369_399mz_37.5419min	0.0454515	0.155803	0.878079	0.185837	-2.06196
546_295_73mz_23.4928min	0.0217234	0.144802	0.886622	0.186657	-2.06371
580LIV_85_73mz_5.0597min	0.0271198	0.13796	0.891942	0.186794	-2.06473
572LIV_582_72mz_25.2487min	0.0213415	0.129839	0.898264	0.187138	-2.06588
Glycerol-2-phosphate	0.00748419	0.118484	0.907115	0.187237	-2.06737
565LIV_605_287mz_23.2334min	0.0226449	0.117225	0.908097	0.187237	-2.06753
544LIV_1679_141mz_39.1033min	-0.035738	-0.110791	0.913119	0.187306	-2.06831
Palmitate	0.0216603	0.0974373	0.923553	0.18848	-2.06978
547LIV_1368_73mz_37.3562min	0.017869	0.084006	0.934063	0.189657	-2.07107
573_179_181mz_14.5029min	-0.0209057	-0.0762921	0.940104	0.18992	-2.07173
1,3-Dipalmitin	-0.0144012	-0.0668336	0.947517	0.190456	-2.07244
Gluconic acid	0.00264871	0.0149632	0.988241	0.196817	-2.07469
569_162_73mz_11.9496min	0.00252895	0.0139883	0.989007	0.196817	-2.07471
