# Supplementary material for: Metabolomics of Apc Min/+ mice genetically susceptible to intestinal cancer
Source: BMC Syst Biol. 2014 Jun 23;8:72. doi: 10.1186/1752-0509-8-72 (PMC4099115; doi:10.1186/1752-0509-8-72)
Supplement: Additional file 3: Table S3 — Full List of Significant Plasma Metabolites in the Diet effect. Significant metabolites are ranked by significance and highlighted in yellow (controlled at pFDR ≤ 5%). Statistics that are listed are described in the ‘Methods’ section: estimated log2-Fold Change (logFC), moderated t-, and B- statistics, raw and pFDR-adjusted p-values. Metabolites are ranked by adjusted p-value and then by B-statistic. [file 1752-0509-8-72-S3.xlsx]

## Sheet: Diet main effect results (imput
Supplemental Table S2. Full list of plasma metabolites, ranked by significance in the Diet effect. Significant metabolites are highlighted in yellow (pFDR-controlled under some dependency at 5%). Statistics that are listed are described in the “Materials and Methods” section: estimated log2-Fold Change (logFC), moderated t-, and B- statistics, raw and pFDR-adjusted p-values. Metabolites are ranke…
Metabolite	logFC	t	P.Value	adj.P.Val	B
Adipic acid	-0.874135	-317.364	1.15062e-32	7.82421e-31	57.6875
549_84_103mz_6.447min	0.529635	192.29	4.46265e-29	1.5173e-27	55.4786
565LIV_354_299mz_17.0729min	-0.497592	-180.656	1.24881e-28	2.83063e-27	55.078
547_444_259mz_22.3573min	-0.407684	-148.014	3.33731e-27	5.67343e-26	53.5803
551LIV_1479_270mz_41.4195min	-0.399395	-145.004	4.68239e-27	6.36805e-26	53.4064
544LIV_285_74mz_9.4767min	-0.390843	-141.9	6.68982e-27	7.5818e-26	53.2193
551LIV_1496_73mz_42.6368min	-0.377678	-137.12	1.17676e-26	1.14314e-25	52.9147
Cysteine	-0.36901	-133.973	1.72541e-26	1.4666e-25	52.7025
579LIV_63_121mz_4.5637min	-0.359568	-130.545	2.64493e-26	1.99839e-25	52.46
572LIV_82_131mz_5.404min	-0.354096	-128.558	3.40555e-26	2.31578e-25	52.3138
Threonic acid	0.320973	116.533	1.71813e-25	1.06211e-24	51.3299
548LIV_747_73mz_22.3483min	-0.312827	-113.575	2.62435e-25	1.48713e-24	51.0589
573_308_73mz_23.8723min	0.289553	105.125	9.37949e-25	4.9062e-24	50.2112
546LIV_1294_73mz_38.6697min	-0.276106	-100.243	2.05278e-24	9.97064e-24	49.6661
Glutaric acid	0.259332	94.1533	5.76264e-24	2.6124e-23	48.9211
Hydroxyproline	-0.242017	-87.8668	1.79786e-23	7.64089e-23	48.0662
565_6_75mz_4.1913min	-0.178157	-64.6817	2.77571e-21	1.11028e-20	43.9085
Homoserine	-0.160696	-58.3425	1.51113e-20	5.70871e-20	42.3964
580N_176_73mz_11.2452min	0.148381	53.8712	5.59379e-20	2.00199e-19	41.1969
548LIV_490_73mz_16.4544min	-0.119294	-43.3108	1.99726e-18	6.79068e-18	37.8044
573LIV_703_243mz_26.2043min	-0.11535	-41.879	3.46119e-18	1.12077e-17	37.2701
573LIV_479_217mz_20.6605min	-0.112791	-40.9499	4.99477e-18	1.54384e-17	36.9121
Arachidic acid	-0.108047	-39.2277	1.00779e-17	2.97956e-17	36.2234
568_7_56mz_4.5144min	-0.104707	-38.0151	1.68265e-17	4.76751e-17	35.7179
554_2_73mz_4.1653min	0.788598	36.4327	3.36673e-17	9.1575e-17	35.0306
Ornitine	-0.0977237	-35.4796	5.18624e-17	1.3564e-16	34.6006
1-Myristate	0.599718	31.86	2.98724e-16	7.52343e-16	32.8451
545LIV_1374_397mz_37.5723min	-0.705401	-29.0058	1.36931e-15	3.32547e-15	31.3038
Oxalic acid	-0.628269	-27.476	3.2902e-15	7.71496e-15	30.4111
Aminomalonic acid	0.150923	25.7169	9.57231e-15	2.16972e-14	29.3191
GABA	0.637481	19.4226	8.52209e-13	1.86936e-12	24.6867
545LIV_237_466mz_8.0798min	-0.412622	-19.2185	1.00738e-12	2.14069e-12	24.5131
549LIV_91_174mz_4.8944min	-0.0467594	-16.9765	7.10069e-12	1.46317e-11	22.4822
561_249_263mz_16.7478min	-0.502247	-14.8627	5.60443e-11	1.12089e-10	20.3275
Glycerol-2-phosphate	-0.894418	-14.1598	1.17962e-10	2.29183e-10	19.5502
580LIV_492_73mz_20.9329min	-1.11712	-14.1257	1.22386e-10	2.31174e-10	19.5118
Glyceric acid-3-phosphate	-0.0330261	-11.9905	1.45509e-09	2.67421e-09	16.9237
Citrate	0.802803	10.8808	6.09003e-09	1.08979e-08	15.4265
546LIV_137_191mz_5.9405min	0.519355	10.6263	8.5927e-09	1.49822e-08	15.0665
554_425_58mz_32.2153min	0.240086	10.1705	1.61761e-08	2.74993e-08	14.405
Cholesterol	1.31538	8.81131	1.21625e-07	2.01719e-07	12.2972
565_308_73mz_24.5169min	0.679112	7.83942	5.8786e-07	9.51774e-07	10.6541
Erythrytol	-0.53426	-6.7609	3.89795e-06	6.1642e-06	8.68687
Palmetoleic acid	1.06673	6.66044	4.68641e-06	7.24264e-06	8.49574
573LIV_129_130mz_6.2036min	0.0167419	6.07832	1.40022e-05	2.11588e-05	7.36224
Uric acid	0.646216	6.04991	1.47879e-05	2.18604e-05	7.3058
Glutamine	0.613021	5.90681	1.95007e-05	2.82138e-05	7.02001
Ethanolamine	0.162742	5.79305	2.43448e-05	3.44884e-05	6.79101
573_238_451mz_20.4787min	0.524176	5.22279	7.59089e-05	0.000105343	5.6206
568_411_371mz_35.7261min	0.567366	4.80226	0.000179992	0.000244789	4.73653
Creatinine	-0.746963	-4.66144	0.000241332	0.000321776	4.43731
546LIV_456_221mz_15.7123min	-0.35981	-4.15904	0.000696523	0.000910838	3.36131
554_19_281mz_4.7592min	-0.528743	-4.02698	0.000922852	0.00118404	3.07735
568_387_73mz_33.4586min	0.252205	3.91103	0.00118221	0.0014887	2.82807
551_79_73mz_6.4555min	-0.756022	-3.84649	0.00135717	0.00165982	2.68944
564_321_73mz_22.1363min	0.0105854	3.84315	0.00136691	0.00165982	2.68227
2-Monopalmitin	0.586447	3.57683	0.0024178	0.0028844	2.11198
564_457_318mz_31.6668min	0.698967	3.56707	0.0024689	0.00289457	2.09115
5beta-Cholestan-3beta-ol	0.714388	3.53302	0.00265565	0.00306075	2.01857
Succinic acid	0.765725	3.35833	0.00385862	0.00437311	1.6479
1,3-Dipalmitin	0.719711	3.34006	0.00401209	0.00447249	1.60934
564_500_239mz_35.1212min	0.75666	3.01808	0.00795182	0.00872135	0.937333
565_302_205mz_24.1524min	-0.198755	-2.93859	0.00940161	0.0101478	0.774247
Inositol phosphate	0.528167	2.92159	0.00974352	0.0103525	0.739545
555LIV_1413_69mz_39.2222min	0.495355	2.88841	0.010446	0.0109281	0.671999
Urea	0.0908642	2.64061	0.0174814	0.0179463	0.176247
1-Monooleoylglycerol	0.674261	2.6298	0.0178742	0.0179463	0.155016
580N_225_174mz_14.4322min	0.196889	2.62785	0.0179463	0.0179463	0.151175
546_295_73mz_23.4928min	-0.384911	-2.5657	0.0203837	0.0200883	0.0298211
547_508_204mz_24.2114min	-0.611369	-2.5053	0.0230523	0.0223936	-0.0869143
Maltose	-0.158739	-2.47343	0.024591	0.023552	-0.148023
568_20_244mz_5.0045min	0.0895196	2.4151	0.0276615	0.0261248	-0.258914
561_390_217mz_24.6106min	-0.534209	-2.40038	0.0284912	0.0265398	-0.286688
Stearic acid	0.507236	2.33946	0.0321818	0.0295725	-0.400801
572LIV_568_204mz_24.4414min	0.44132	2.30705	0.0343225	0.0311191	-0.460896
2-Amino adipic acid	0.524801	2.27336	0.0366886	0.0328266	-0.522921
554LIV_1425_368mz_41.0873min	0.368744	2.22512	0.0403418	0.0354148	-0.610907
Serine	0.0838949	2.22158	0.0406229	0.0354148	-0.617327
Phenylalanine	0.126649	2.17014	0.0449142	0.0386603	-0.709932
573_161_215mz_12.146min	0.570604	2.1448	0.0471782	0.0401015	-0.755107
Palmitate	0.47411	2.13275	0.0482906	0.0405403	-0.776473
Aspargine	0.0516375	2.06587	0.0549178	0.0455416	-0.893874
569_169_195mz_12.4532min	0.629964	1.98154	0.0644491	0.0528017	-1.03872
565LIV_175_116mz_8.9013min	0.279106	1.84999	0.0823106	0.0666324	-1.25711
565_391_174mz_34.6733min	0.478567	1.83938	0.0839273	0.0666935	-1.2743
573_340_204mz_25.4227min	-0.332525	-1.83665	0.0843477	0.0666935	-1.27871
Histidine	0.083361	1.82412	0.0863023	0.0674547	-1.29892
1,2 Dipalmitin	0.371138	1.78367	0.0928835	0.0717736	-1.36349
Lauric acid	0.349534	1.75212	0.0983178	0.0751192	-1.41317
548LIV_1283_103mz_36.9798min	0.356329	1.74571	0.0994554	0.0751441	-1.42319
Nicotinamide	0.373873	1.72613	0.103002	0.0769682	-1.45365
Ascorbic acid	0.334689	1.68594	0.110626	0.0817667	-1.5154
544_94_147mz_6.0589min	0.369719	1.62815	0.12244	0.0895263	-1.6024
Hippuric acid	0.0970937	1.58664	0.131574	0.094164	-1.66351
Malic acid	-0.395343	-1.58186	0.132664	0.094164	-1.67049
Tryptophane	-0.296276	-1.58066	0.132937	0.094164	-1.67223
Methionine	0.286244	1.57267	0.134777	0.0944825	-1.68383
beta-Alanine	0.225604	1.56542	0.136465	0.0946903	-1.69433
549_112_73mz_7.3901min	0.411514	1.52552	0.146072	0.100333	-1.75139
Glucose	-0.223719	-1.51061	0.149806	0.100371	-1.77244
569LIV_541_73mz_22.3798min	0.455333	1.51057	0.149814	0.100371	-1.77249
580LIV_376_342mz_16.8484min	-0.396083	-1.50765	0.150556	0.100371	-1.7766
Uracil	0.424795	1.48446	0.156545	0.10335	-1.80897
545_54_85mz_5.3435min	-0.209311	-1.45408	0.164686	0.107679	-1.85079
565_157_245mz_11.9251min	-0.433461	-1.4232	0.173314	0.112242	-1.89261
2-Monostearin	-0.453574	-1.41363	0.176063	0.112946	-1.90544
Glycerol-1-phosphate	0.295248	1.36385	0.190937	0.121343	-1.97103
568_108_116mz_9.6205min	0.229137	1.35275	0.194387	0.122392	-1.98539
555LIV_1421_73mz_39.8245min	0.224526	1.30516	0.209752	0.130855	-2.04594
565LIV_341_84mz_16.5988min	-0.400615	-1.28957	0.214987	0.132901	-2.06537
Pyruvate	-0.1465	-1.28122	0.217834	0.133448	-2.07571
555_88_147mz_7.1142min	0.16036	1.26127	0.224755	0.136459	-2.10019
544_31_121mz_4.7902min	0.142122	1.24863	0.229229	0.137283	-2.11553
551LIV_928_73mz_26.4666min	0.295554	1.24606	0.230151	0.137283	-2.11865
Lysine	0.0598227	1.20901	0.243704	0.144103	-2.1628
544_113_147mz_6.6511min	-0.370301	-1.18598	0.252431	0.146025	-2.18968
548LIV_1311_129mz_37.6058min	0.294103	1.18411	0.253151	0.146025	-2.19185
565LIV_51_144mz_4.406min	0.353597	1.18347	0.253397	0.146025	-2.19259
1-Monopalmitin	0.347222	1.16771	0.259527	0.148301	-2.21071
Phosphoric acid	0.134426	1.13506	0.272574	0.153731	-2.24758
547_24_73mz_4.7033min	0.09074	1.13266	0.273551	0.153731	-2.25025
555_279_217mz_21.6217min	-0.261506	-1.12474	0.276798	0.154281	-2.25905
544_85_172mz_5.7291min	-0.221144	-1.11896	0.279189	0.154348	-2.26544
Alanine	-0.0604441	-1.09752	0.288176	0.158032	-2.28886
554_46_73mz_5.3783min	-0.264965	-1.08146	0.295051	0.160355	-2.30617
554_218_71mz_16.2324min	0.27984	1.07665	0.297129	0.160355	-2.3113
1HO-16:0 TMS $$_299mz_0.0min	-0.193924	-1.05671	0.305876	0.161534	-2.33239
568_206_205mz_17.5212min	0.251723	1.0519	0.308013	0.161534	-2.33743
565_333_73mz_25.6498min	-0.25864	-1.04035	0.313188	0.161534	-2.34943
555_0_79mz_4.1027min	-0.202499	-1.03787	0.314305	0.161534	-2.35199
549LIV_1112_387mz_36.2714min	-0.296737	-1.03405	0.316036	0.161534	-2.35593
572LIV_521_204mz_23.2402min	-0.146461	-1.03053	0.317633	0.161534	-2.35954
545LIV_1369_399mz_37.5419min	0.300176	1.02897	0.318344	0.161534	-2.36114
Norleucine	-0.0456666	-1.02655	0.319451	0.161534	-2.36362
Glycine 2TMS	0.26175	1.02231	0.321394	0.161534	-2.36795
Aspartic acid	-0.106704	-1.01867	0.323069	0.161534	-2.37165
544_275_218mz_13.5767min	0.22532	1.0085	0.327781	0.162694	-2.38194
Lactate	-0.16496	-0.985172	0.338769	0.16693	-2.40518
572LIV_582_72mz_25.2487min	0.160855	0.978622	0.341902	0.167261	-2.41162
546_324_221mz_24.942min	-0.323435	-0.967886	0.347078	0.168581	-2.42209
Glycerol	0.170004	0.93552	0.363015	0.175071	-2.45303
565_173_174mz_13.6156min	0.0676386	0.895025	0.383648	0.183719	-2.49041
549_33_73mz_5.029min	-0.60378	-0.887418	0.38761	0.184318	-2.49726
573_72_147mz_6.9303min	-0.0775112	-0.881078	0.390932	0.184471	-2.50293
580N_148_221mz_9.7074min	0.18847	0.876474	0.393357	0.184471	-2.50703
560LIV_99_158mz_5.4258min	-0.101643	-0.863106	0.400454	0.186513	-2.51881
573_96_319mz_8.3837min	0.0779737	0.838192	0.413903	0.191466	-2.54033
551_94_137mz_6.7474min	-0.123914	-0.819709	0.424068	0.194842	-2.55591
548_948_361mz_35.9124min	0.17461	0.799363	0.43544	0.198714	-2.5727
568_178_232mz_14.8126min	0.0506645	0.790866	0.440245	0.198714	-2.5796
572LIV_494_73mz_22.6615min	0.141974	0.789021	0.441293	0.198714	-2.58108
545_197_103mz_11.1843min	-0.250464	-0.779993	0.446443	0.198714	-2.58832
Glucose-6-phosphate	0.14517	0.778835	0.447106	0.198714	-2.58924
Erytrithol	-0.20542	-0.70217	0.492363	0.216107	-2.64746
549LIV_377_337mz_14.7775min	0.102353	0.691866	0.498644	0.216107	-2.65486
Pyroglutamic acid	0.192973	0.690724	0.499343	0.216107	-2.65567
568_220_142mz_19.3189min	0.117292	0.688024	0.500999	0.216107	-2.65759
Valine	-0.0294478	-0.68618	0.502131	0.216107	-2.65889
547_106_117mz_6.6427min	0.145749	0.678094	0.507113	0.216879	-2.66458
572LIV_52_281mz_4.4939min	-0.10309	-0.667611	0.513614	0.218286	-2.67185
579LIV_155_319mz_7.7077min	0.146261	0.610525	0.549834	0.232228	-2.70958
569_162_73mz_11.9496min	-0.108541	-0.600369	0.556419	0.23253	-2.71595
Threonine	-0.0556495	-0.59888	0.557388	0.23253	-2.71688
565LIV_301_147mz_14.6468min	0.147348	0.584681	0.566673	0.234962	-2.7256
544LIV_1679_141mz_39.1033min	-0.183698	-0.569481	0.576703	0.236773	-2.73471
565_78_73mz_6.8562min	-0.0569314	-0.567517	0.578006	0.236773	-2.73587
580N_301_97mz_19.227min	0.053945	0.552556	0.587977	0.23898	-2.74458
Proline	0.0505533	0.548908	0.590421	0.23898	-2.74667
572N_228_447mz_15.6241min	0.133625	0.516923	0.612071	0.246277	-2.76443
572LIV_168_299mz_9.4286min	0.118052	0.501219	0.62284	0.248612	-2.77277
569LIV_108_73mz_6.3649min	0.117432	0.497812	0.625187	0.248612	-2.77455
Arachidonic	-0.137308	-0.471689	0.643327	0.254339	-2.78778
Oleic acid	0.0325104	0.439072	0.666307	0.261306	-2.80332
Fumarate	0.125431	0.435793	0.668636	0.261306	-2.80483
Ribose-5-phosphate	-0.117411	-0.421577	0.678776	0.263753	-2.81121
565LIV_605_287mz_23.2334min	-0.0791885	-0.409932	0.68713	0.264017	-2.81629
580LIV_381_188mz_16.9943min	0.0937454	0.408722	0.688001	0.264017	-2.81681
544_403_235mz_21.5812min	0.0556194	0.404414	0.691103	0.264017	-2.81865
560_271_57mz_16.6381min	-0.0687266	-0.385368	0.704889	0.266449	-2.82654
568_83_261mz_7.5065min	0.118028	0.381882	0.707424	0.266449	-2.82795
580LIV_85_73mz_5.0597min	0.0745826	0.379407	0.709226	0.266449	-2.82894
544_260_103mz_12.842min	0.0573636	0.346427	0.733401	0.274018	-2.84152
580LIV_183_300mz_9.4386min	0.0908953	0.3407	0.73763	0.274092	-2.84359
BHB	-0.062846	-0.328759	0.746475	0.275871	-2.8478
580N_244_337mz_15.6823min	0.0789832	0.29287	0.773273	0.28423	-2.85955
Myristic acid	0.0514249	0.258479	0.799234	0.292193	-2.86955
Gluconic acid	0.0443601	0.2506	0.805218	0.292806	-2.87167
547LIV_1368_73mz_37.3562min	0.0508543	0.239076	0.813991	0.294422	-2.87465
547LIV_165_234mz_6.3876min	-0.0162052	-0.206725	0.838755	0.301774	-2.88227
545_374_73mz_21.8747min	-0.0501771	-0.158735	0.875804	0.31185	-2.89154
551_330_188mz_17.9287min	0.0466013	0.158571	0.875932	0.31185	-2.89157
544LIV_235_102mz_8.2814min	0.0254024	0.151165	0.881679	0.31213	-2.89278
Pyrophosphate	-0.0350022	-0.145733	0.885898	0.31213	-2.89364
Glutamic acid	-0.0336698	-0.137122	0.892594	0.312868	-2.89493
565_400_73mz_36.6059min	0.0120136	0.11451	0.910216	0.315888	-2.89794
560LIV_87_151mz_4.9669min	0.0184936	0.114145	0.9105	0.315888	-2.89798
Glycine	0.00475818	0.0986411	0.922612	0.318465	-2.89973
569LIV_332_205mz_16.5787min	-0.00791488	-0.0543533	0.957307	0.3285	-2.90332
544_456_73mz_22.9891min	0.0140027	0.0492081	0.961344	0.3285	-2.9036
573_179_181mz_14.5029min	-0.00754381	-0.02753	0.978367	0.332645	-2.90448
544_327_243mz_16.3427min	-0.00248479	-0.0141829	0.988854	0.334538	-2.90478
