# Supplementary material for: Metabolomics of Apc Min/+ mice genetically susceptible to intestinal cancer
Source: BMC Syst Biol. 2014 Jun 23;8:72. doi: 10.1186/1752-0509-8-72 (PMC4099115; doi:10.1186/1752-0509-8-72)
Supplement: Additional file 7: Table S4 — Full List of Significant Plasma Metabolites in the Genotype by Diet Interaction Effect. Significant metabolites are highlighted in yellow (controlled at pFDR 5%). Statistics that are listed are described in the ‘Methods’ section: estimated log2-Fold Change (logFC), moderated t-, and B- statistics, raw and pFDR-adjusted p-values. Metabolites are ranked by adjusted p-value and then by B-statistic. [file 1752-0509-8-72-S7.xlsx]

## Sheet: Interaction effect results (imp
Supplemental Table S3. Full list of plasma metabolites, ranked by significance in the Genotype x Diet interaction effect. Significant metabolites are highlighted in yellow (pFDR-controlled under some dependency at 5%). Statistics that are listed are described in the “Materials and Methods” section: estimated log2-Fold Change (logFC), moderated t-, and B- statistics, raw and pFDR-adjusted p-values…
Metabolite	logFC	t	P.Value	adj.P.Val	B
572LIV_82_131mz_5.404min	0.683138	248.02	6.7117e-31	5.93727e-29	54.5749
Glutaric acid	0.576954	209.469	1.08833e-29	4.81375e-28	53.8865
551LIV_1479_270mz_41.4195min	0.389419	141.383	7.10455e-27	2.09493e-25	51.4895
Adipic acid	0.345417	125.407	5.12637e-26	1.05197e-24	50.5042
Cysteine	0.342322	124.284	5.94593e-26	1.05197e-24	50.4252
573LIV_129_130mz_6.2036min	0.334758	121.537	8.59288e-26	1.2669e-24	50.226
Arachidic acid	0.236426	85.837	2.64153e-23	3.33819e-22	46.5805
549LIV_91_174mz_4.8944min	0.219973	79.8633	8.65877e-23	9.57461e-22	45.7041
Threonic acid	0.214918	78.0282	1.26936e-22	1.13966e-21	45.4137
Homoserine	0.214724	77.958	1.28831e-22	1.13966e-21	45.4024
565_6_75mz_4.1913min	-0.201901	-73.3025	3.54782e-22	2.85314e-21	44.6149
544LIV_285_74mz_9.4767min	0.180829	65.6517	2.17331e-21	1.60212e-20	43.1444
579LIV_63_121mz_4.5637min	0.172899	62.7727	4.54127e-21	3.09021e-20	42.5256
546LIV_1294_73mz_38.6697min	-0.171665	-62.3247	5.10842e-21	3.22785e-20	42.4258
573LIV_479_217mz_20.6605min	-0.130107	-47.2366	4.82537e-19	2.84573e-18	38.3724
548LIV_747_73mz_22.3483min	0.119391	43.346	1.97091e-18	1.08969e-17	37.0536
568_7_56mz_4.5144min	0.118304	42.9514	2.289e-18	1.19111e-17	36.9119
554_2_73mz_4.1653min	0.748475	34.579	7.88389e-17	3.87456e-16	33.489
1-Myristate	0.644637	34.2463	9.22818e-17	4.29652e-16	33.3339
568_20_244mz_5.0045min	1.05828	28.5507	1.76889e-15	7.82396e-15	30.3913
548LIV_490_73mz_16.4544min	0.0777124	28.2143	2.1429e-15	9.02686e-15	30.1981
547_444_259mz_22.3573min	0.0738571	26.8146	4.87724e-15	1.96113e-14	29.3677
545LIV_237_466mz_8.0798min	0.479814	22.348	9.12672e-14	3.51028e-13	26.3829
Hydroxyproline	0.0587958	21.3464	1.89854e-13	6.99784e-13	25.631
545LIV_1374_397mz_37.5723min	0.457528	18.8134	1.41098e-12	4.99271e-12	23.5634
561_249_263mz_16.7478min	0.621177	18.3821	2.03474e-12	6.92292e-12	23.1849
Oxalic acid	0.405359	17.7275	3.60096e-12	1.1798e-11	22.5939
554_425_58mz_32.2153min	0.37271	15.7887	2.20012e-11	6.95092e-11	20.7158
551LIV_1496_73mz_42.6368min	0.0413936	15.0284	4.72343e-11	1.44083e-10	19.9213
GABA	-0.482246	-14.6929	6.68876e-11	1.97233e-10	19.5593
564_321_73mz_22.1363min	-0.0383687	-13.9302	1.51462e-10	4.32213e-10	18.7081
549_84_103mz_6.447min	0.0350523	12.7261	5.96643e-10	1.64937e-09	17.2788
573_308_73mz_23.8723min	-0.034558	-12.5467	7.38666e-10	1.98011e-09	17.0561
573LIV_703_243mz_26.2043min	-0.0336646	-12.2223	1.09357e-09	2.84527e-09	16.6468
580N_176_73mz_11.2452min	0.0291774	10.5932	8.99138e-09	2.27255e-08	14.4479
Ornitine	0.0286245	10.3924	1.18569e-08	2.91356e-08	14.1591
546LIV_137_191mz_5.9405min	0.475106	9.72098	3.08221e-08	7.36911e-08	13.162
Aminomalonic acid	-0.0426024	-7.25932	1.59494e-06	3.71291e-06	9.05114
565LIV_354_299mz_17.0729min	0.0189922	6.8953	3.05311e-06	6.9252e-06	8.37703
546LIV_456_221mz_15.7123min	0.592702	6.85103	3.30805e-06	7.31588e-06	8.29383
568_387_73mz_33.4586min	0.398598	6.18119	1.1501e-05	2.48145e-05	7.00344
Citrate	-0.447083	-6.05956	1.45158e-05	3.05736e-05	6.76288
Uric acid	0.644773	6.0364	1.51773e-05	3.12235e-05	6.71685
Cholesterol	0.898869	6.02124	1.56272e-05	3.14182e-05	6.68669
Erythrytol	0.468282	5.92597	1.87885e-05	3.69347e-05	6.4965
Phenylalanine	0.289519	4.96092	0.00012966	0.000245121	4.51121
Glutamine	0.514631	4.95877	0.000130234	0.000245121	4.5067
568_411_371mz_35.7261min	0.44016	3.72557	0.00175819	0.00324025	1.87068
Urea	0.124911	3.63005	0.00215736	0.00389477	1.66634
Creatinine	-0.577691	-3.6051	0.0022758	0.00402642	1.61305
Aspargine	0.0861669	3.44728	0.00319045	0.00553396	1.27716
564_457_318mz_31.6668min	0.668844	3.41334	0.00343064	0.00583615	1.20522
546_295_73mz_23.4928min	0.505235	3.36774	0.00378179	0.00631213	1.10875
573_238_451mz_20.4787min	-0.298567	-2.97486	0.00871058	0.0142695	0.289762
565_333_73mz_25.6498min	-0.717322	-2.88534	0.0105134	0.0169096	0.107086
580N_301_97mz_19.227min	0.274168	2.80829	0.0123507	0.0195101	-0.04866
Histidine	0.124488	2.72406	0.0147142	0.0228358	-0.217217
555_0_79mz_4.1027min	-0.511658	-2.6224	0.0181481	0.0276795	-0.418009
Aspartic acid	0.267274	2.55159	0.0209797	0.0314559	-0.556034
548LIV_1311_129mz_37.6058min	-0.609323	-2.45324	0.0256155	0.0377664	-0.74495
Norleucine	-0.106248	-2.38836	0.0291863	0.0423257	-0.86768
565LIV_175_116mz_8.9013min	-0.357904	-2.37229	0.0301406	0.0430045	-0.897837
555LIV_1413_69mz_39.2222min	-0.405405	-2.36391	0.03065	0.0430373	-0.913533
Glycerol-1-phosphate	-0.497982	-2.30034	0.0347821	0.0480762	-1.0316
Maltose	-0.14679	-2.28725	0.0356957	0.04858	-1.05573
580N_244_337mz_15.6823min	0.601732	2.23122	0.0398615	0.0534274	-1.1581
561_390_217mz_24.6106min	-0.491557	-2.20873	0.0416575	0.0550014	-1.19883
569LIV_108_73mz_6.3649min	-0.515467	-2.18515	0.0436207	0.0567463	-1.24129
555LIV_1421_73mz_39.8245min	-0.36829	-2.14085	0.0475403	0.060949	-1.32035
580LIV_381_188mz_16.9943min	-0.483283	-2.10707	0.0507436	0.0641265	-1.38002
548LIV_1283_103mz_36.9798min	-0.427763	-2.09568	0.0518674	0.0646235	-1.40002
Ribose-5-phosphate	-0.574553	-2.06299	0.0552208	0.0666573	-1.45707
573_340_204mz_25.4227min	-0.372444	-2.05714	0.0558412	0.0666573	-1.46722
Glycine	-0.0990007	-2.05237	0.056352	0.0666573	-1.47549
551_79_73mz_6.4555min	-0.403094	-2.05087	0.0565138	0.0666573	-1.47809
544_94_147mz_6.0589min	0.460337	2.0272	0.059117	0.0681971	-1.51891
Valine	-0.0869053	-2.02503	0.0593612	0.0681971	-1.52264
580LIV_492_73mz_20.9329min	-0.157891	-1.99649	0.0626577	0.0710615	-1.57147
Ascorbic acid	0.390576	1.96746	0.0661783	0.0741042	-1.62068
Glucose-6-phosphate	-0.341146	-1.83024	0.0853421	0.0943686	-1.84714
544_456_73mz_22.9891min	-0.508033	-1.78532	0.0926069	0.101138	-1.91894
551LIV_928_73mz_26.4666min	0.406877	1.71539	0.104994	0.113253	-2.02828
545_54_85mz_5.3435min	-0.245955	-1.70865	0.106261	0.113253	-2.03867
547LIV_165_234mz_6.3876min	0.12943	1.6511	0.117624	0.123871	-2.12611
545_197_103mz_11.1843min	-0.525277	-1.63581	0.120814	0.125734	-2.14899
Glycine 2TMS	0.411574	1.60747	0.12692	0.130553	-2.19097
Stearic acid	0.342903	1.58153	0.13274	0.133619	-2.22895
Hippuric acid	0.0967317	1.58073	0.132922	0.133619	-2.23011
572LIV_494_73mz_22.6615min	0.280495	1.55885	0.138009	0.137174	-2.26176
547_508_204mz_24.2114min	-0.378582	-1.55138	0.139784	0.137395	-2.2725
Succinic acid	0.346671	1.52044	0.147337	0.143227	-2.31654
1,2 Dipalmitin	0.309494	1.48742	0.15577	0.149701	-2.36281
Glucose	-0.219374	-1.48128	0.157381	0.149701	-2.37132
1-Monooleoylglycerol	-0.364786	-1.42277	0.173439	0.16322	-2.45112
565LIV_301_147mz_14.6468min	-0.350656	-1.39141	0.182582	0.170016	-2.49285
569LIV_541_73mz_22.3798min	0.400597	1.32899	0.201942	0.186085	-2.57373
560LIV_99_158mz_5.4258min	0.154926	1.31556	0.206314	0.188052	-2.59074
Palmitate	0.291089	1.30945	0.208329	0.188052	-2.59843
Uracil	-0.368592	-1.28805	0.215503	0.192563	-2.62514
2-Monopalmitin	-0.205358	-1.25251	0.22785	0.201498	-2.66871
Malic acid	0.31045	1.24218	0.231539	0.201498	-2.68117
572LIV_568_204mz_24.4414min	0.236156	1.23454	0.234301	0.201498	-2.69035
568_178_232mz_14.8126min	0.0790317	1.23367	0.234613	0.201498	-2.69139
Palmetoleic acid	-0.19238	-1.20118	0.246645	0.208597	-2.72984
565LIV_51_144mz_4.406min	0.358136	1.19866	0.247596	0.208597	-2.73278
572LIV_521_204mz_23.2402min	0.166137	1.16898	0.259028	0.21617	-2.7671
554_46_73mz_5.3783min	-0.284284	-1.16031	0.262441	0.216971	-2.77698
573_161_215mz_12.146min	0.306422	1.15179	0.265829	0.217737	-2.78664
580LIV_376_342mz_16.8484min	-0.300826	-1.14506	0.268524	0.217927	-2.79421
547_24_73mz_4.7033min	-0.090675	-1.13185	0.273883	0.220255	-2.80898
Fumarate	0.323034	1.12234	0.277789	0.221384	-2.81953
5beta-Cholestan-3beta-ol	0.224564	1.11059	0.282673	0.223265	-2.83245
547LIV_1368_73mz_37.3562min	0.230919	1.0856	0.293268	0.228607	-2.85955
547_106_117mz_6.6427min	0.232533	1.08185	0.29488	0.228607	-2.86356
565_173_174mz_13.6156min	-0.0808378	-1.06968	0.300165	0.228607	-2.87652
Serine	-0.0401023	-1.06193	0.303569	0.228607	-2.88471
573_179_181mz_14.5029min	-0.290759	-1.06108	0.303942	0.228607	-2.8856
Glycerol	-0.192409	-1.05882	0.304942	0.228607	-2.88798
580N_225_174mz_14.4322min	0.0774148	1.03324	0.316402	0.234554	-2.91456
Nicotinamide	0.22295	1.02934	0.318178	0.234554	-2.91857
Lysine	0.0500062	1.01062	0.326794	0.238915	-2.9376
1HO-16:0 TMS $$_299mz_0.0min	0.179172	0.976316	0.343009	0.24301	-2.97166
544_403_235mz_21.5812min	-0.133666	-0.971902	0.345136	0.24301	-2.97597
554LIV_1425_368mz_41.0873min	-0.160827	-0.970478	0.345824	0.24301	-2.97736
544_275_218mz_13.5767min	0.21666	0.969738	0.346182	0.24301	-2.97808
Ethanolamine	0.027202	0.968296	0.34688	0.24301	-2.97948
1-Monopalmitin	0.286618	0.963895	0.349017	0.24301	-2.98374
549_33_73mz_5.029min	-0.652176	-0.958548	0.351625	0.24301	-2.9889
569_162_73mz_11.9496min	-0.172188	-0.952416	0.354634	0.24319	-2.99478
Oleic acid	0.06989	0.943905	0.358839	0.24418	-3.00289
560_271_57mz_16.6381min	-0.165194	-0.926286	0.367651	0.248267	-3.01946
572N_228_447mz_15.6241min	0.234396	0.906751	0.377594	0.253049	-3.03751
580LIV_85_73mz_5.0597min	-0.17195	-0.874722	0.394283	0.262247	-3.06635
565LIV_341_84mz_16.5988min	-0.267433	-0.860863	0.401653	0.265156	-3.07854
579LIV_155_319mz_7.7077min	-0.201895	-0.842754	0.411419	0.26881	-3.09419
565_78_73mz_6.8562min	-0.0835414	-0.832777	0.416865	0.26881	-3.10268
568_108_116mz_9.6205min	0.140475	0.829317	0.418764	0.26881	-3.10561
Glutamic acid	0.202787	0.825862	0.420666	0.26881	-3.10852
545LIV_1369_399mz_37.5419min	0.240017	0.822753	0.422383	0.26881	-3.11112
569LIV_332_205mz_16.5787min	0.115867	0.795685	0.437516	0.276298	-3.13344
544_260_103mz_12.842min	-0.130913	-0.790603	0.440395	0.276298	-3.13756
554_218_71mz_16.2324min	0.200469	0.771283	0.451447	0.279596	-3.15297
568_83_261mz_7.5065min	0.238098	0.77037	0.451973	0.279596	-3.15369
2-Amino adipic acid	-0.175574	-0.760561	0.457654	0.280677	-3.16138
555_279_217mz_21.6217min	0.175869	0.756416	0.460067	0.280677	-3.16459
573_96_319mz_8.3837min	0.0688439	0.74005	0.469672	0.284575	-3.17714
551_330_188mz_17.9287min	-0.213298	-0.725793	0.478137	0.287733	-3.18786
565_400_73mz_36.6059min	-0.0726985	-0.692937	0.49799	0.296049	-3.21183
572LIV_168_299mz_9.4286min	-0.162953	-0.691857	0.49865	0.296049	-3.2126
554_19_281mz_4.7592min	0.0896074	0.682462	0.504418	0.297477	-3.21924
549LIV_1112_387mz_36.2714min	-0.190997	-0.66557	0.514885	0.299803	-3.23098
551_94_137mz_6.7474min	-0.100551	-0.665161	0.51514	0.299803	-3.23126
565_308_73mz_24.5169min	0.052772	0.60918	0.550703	0.318406	-3.26815
Tryptophane	0.110789	0.591072	0.562484	0.322641	-3.27941
2-Monostearin	-0.187756	-0.585169	0.566353	0.322641	-3.28302
572LIV_52_281mz_4.4939min	-0.0891487	-0.577325	0.571516	0.322641	-3.28775
568_206_205mz_17.5212min	0.137757	0.575656	0.572618	0.322641	-3.28875
beta-Alanine	0.0802732	0.556999	0.585007	0.325917	-3.29973
565LIV_605_287mz_23.2334min	-0.107369	-0.555811	0.5858	0.325917	-3.30042
568_220_142mz_19.3189min	-0.0916798	-0.537786	0.597906	0.329977	-3.31067
545_374_73mz_21.8747min	-0.168757	-0.533862	0.600558	0.329977	-3.31286
BHB	-0.100094	-0.523608	0.607515	0.331739	-3.31851
Inositol phosphate	0.0900804	0.498285	0.624861	0.339118	-3.33201
544LIV_235_102mz_8.2814min	-0.0810047	-0.482044	0.636108	0.343116	-3.34032
Alanine	-0.0262008	-0.475744	0.640496	0.343389	-3.34347
555_88_147mz_7.1142min	-0.0583884	-0.459242	0.652054	0.34748	-3.35154
564_500_239mz_35.1212min	-0.11252	-0.448808	0.65941	0.349296	-3.3565
546_324_221mz_24.942min	0.141638	0.423854	0.677147	0.356557	-3.3679
544_327_243mz_16.3427min	-0.0727607	-0.415309	0.683267	0.35765	-3.37166
572LIV_582_72mz_25.2487min	0.0672244	0.408984	0.687812	0.357911	-3.37439
573_72_147mz_6.9303min	-0.0341795	-0.388522	0.702599	0.363468	-3.38296
Arachidonic	-0.109749	-0.377019	0.710965	0.365658	-3.38758
565_157_245mz_11.9251min	-0.110472	-0.362719	0.72142	0.365729	-3.39314
Erytrithol	0.10554	0.360758	0.722859	0.365729	-3.39388
565_391_174mz_34.6733min	-0.0936313	-0.359874	0.723507	0.365729	-3.39422
580LIV_183_300mz_9.4386min	-0.0918185	-0.34416	0.735074	0.367342	-3.40003
Pyruvate	0.0392949	0.343656	0.735446	0.367342	-3.40022
544_113_147mz_6.6511min	0.105733	0.338636	0.739156	0.367342	-3.40202
549_112_73mz_7.3901min	0.0814242	0.301847	0.766541	0.378823	-3.41442
544LIV_1679_141mz_39.1033min	-0.0930353	-0.288418	0.776619	0.380375	-3.4186
Threonine	-0.0265954	-0.28621	0.77828	0.380375	-3.41927
Lauric acid	-0.0527391	-0.264367	0.794772	0.386301	-3.42561
549LIV_377_337mz_14.7775min	-0.0370726	-0.250596	0.805221	0.389241	-3.42935
580N_148_221mz_9.7074min	0.051176	0.237992	0.814818	0.391739	-3.4326
Pyroglutamic acid	-0.0619912	-0.22189	0.827123	0.395506	-3.43651
Methionine	0.0360638	0.19814	0.845357	0.402051	-3.44178
544_31_121mz_4.7902min	-0.0212351	-0.186564	0.854277	0.4038	-3.44414
Proline	0.0162624	0.176577	0.86199	0.4038	-3.44606
560LIV_87_151mz_4.9669min	-0.028454	-0.175623	0.862728	0.4038	-3.44623
569_169_195mz_12.4532min	0.0500186	0.157332	0.876892	0.40827	-3.44945
565_302_205mz_24.1524min	-0.00973928	-0.143995	0.887249	0.410929	-3.45158
Lactate	-0.0229746	-0.137208	0.892527	0.41122	-3.45259
Myristic acid	0.0232877	0.117052	0.908232	0.416288	-3.4553
Glyceric acid-3-phosphate	-0.000170143	-0.0617723	0.951486	0.431665	-3.46054
1,3-Dipalmitin	0.0132961	0.0617049	0.951539	0.431665	-3.46054
Glycerol-2-phosphate	-0.00322465	-0.0510502	0.959899	0.433235	-3.46118
Gluconic acid	0.00383682	0.0216751	0.982967	0.436844	-3.46231
548_948_361mz_35.9124min	0.00390645	0.0178837	0.985946	0.436844	-3.46239
Pyrophosphate	0.00383399	0.015963	0.987455	0.436844	-3.46242
544_85_172mz_5.7291min	0.00276648	0.013998	0.988999	0.436844	-3.46245
Phosphoric acid	0.00111719	0.00943333	0.992587	0.436844	-3.46251
