# Supplementary material for: Metabolomics of Apc Min/+ mice genetically susceptible to intestinal cancer
Source: BMC Syst Biol. 2014 Jun 23;8:72. doi: 10.1186/1752-0509-8-72 (PMC4099115; doi:10.1186/1752-0509-8-72)
Supplement: Additional file 9: Table S5 — Full List of Plasma Metabolites Having a Significant Correlation with Polyp Counts in association with a Genotype by Diet Interaction Effect. Raw and pFDR-adjusted p-values are reported as described in the ‘Methods’ section. Metabolites are ranked by pFDR-adjusted p-values or equivalently by raw p-values, both from the Generalized Linear Model. Accession numbers from the Human Metabolome Database accession (HMDB), the Kyoto Encyclopedia of Genes and Genomes (KEGG) databases, and Chemical Abstract Service (CAS) are provided. [file 1752-0509-8-72-S9.xlsx]

## Sheet: Tumor count correlation results
Supplemental Table S4. Full List of Plasma Metabolites Having a Significant Correlation with Polyp Counts and Association with a Genotype x Diet Interaction Effect. Raw and pFDR-adjusted p-values are reported as described in the “Materials and Methods” section. Metabolites are ranked by pFDR-adjusted p-values or equivalently by raw p-values, both from the Generalized Linear Model. Accession numbe…
Metabolite	HMDB	CAS	KEGG	p.val	adj.p.val
Uracil	HMDB00300	66-22-8	C00106	2.55546e-11	2.12955e-10
Palmetoleic acid	HMDB03229	373-49-9	C08362	0.0231122	0.0353346
565_302_205mz_24.1524min				0.0308909	0.0353346
Serine	HMDB00187	56-45-1	C00065	0.0521526	0.0353346
546LIV_137_191mz_5.9405min				0.0694159	0.0353346
Glycine 2TMS	HMDB00123	56-40-6	C00037	0.0916396	0.0353346
568_206_205mz_17.5212min				0.0998551	0.0353346
1HO-16:0 TMS $$_299mz_0.0min				0.100722	0.0353346
565_333_73mz_25.6498min				0.101447	0.0353346
548_948_361mz_35.9124min				0.11883	0.0353346
Glucose	HMDB00122	50-99-7	C00031	0.120304	0.0353346
544_85_172mz_5.7291min				0.121117	0.0353346
546LIV_456_221mz_15.7123min				0.124931	0.0353346
565_400_73mz_36.6059min				0.127926	0.0353346
572LIV_582_72mz_25.2487min				0.130055	0.0353346
Methionine	HMDB00696	63-68-3	C00073	0.133861	0.0353346
Palmitate	HMDB00220	57-10-3	C00249	0.141861	0.0353346
Gluconic acid	HMDB00625	526-95-4	C00257	0.143242	0.0353346
554_46_73mz_5.3783min				0.143888	0.0353346
Stearic acid	HMDB00827	57-11-4	C01530	0.145657	0.0353346
545_374_73mz_21.8747min				0.145915	0.0353346
Tryptophane	HMDB00929	73-22-3	C02983	0.148073	0.0353346
Glycerol-1-phosphate	HMDB00126	57-03-4	C00093	0.150735	0.0353346
572LIV_494_73mz_22.6615min				0.150821	0.0353346
564_457_318mz_31.6668min				0.154419	0.0353346
565LIV_51_144mz_4.406min				0.15601	0.0353346
Erytrithol		149-32-6		0.159522	0.0353346
Threonine	HMDB00167	72-19-5	C00188	0.173462	0.0353346
Fumarate	HMDB00134	110-17-8	C00122	0.174409	0.0353346
Hippuric acid	HMDB00714	495-69-2	C01586	0.178571	0.0353346
564_500_239mz_35.1212min				0.178906	0.0353346
565_157_245mz_11.9251min				0.180417	0.0353346
580LIV_381_188mz_16.9943min				0.181887	0.0353346
1-Monopalmitin				0.182877	0.0353346
551LIV_928_73mz_26.4666min				0.186813	0.0353346
544_403_235mz_21.5812min				0.190614	0.0353346
Cholesterol	HMDB00067	57-88-5	C00249	0.192374	0.0353346
544LIV_1679_141mz_39.1033min				0.196344	0.0353346
Phenylalanine	HMDB00159	63-91-2	C00079	0.202296	0.0353346
Glutamic acid	HMDB00134	110-17-8	C00122	0.204625	0.0353346
569LIV_541_73mz_22.3798min				0.204978	0.0353346
544_94_147mz_6.0589min				0.20691	0.0353346
572N_228_447mz_15.6241min				0.210741	0.0353346
Lysine	HMDB00182	56-87-1	C00047	0.215784	0.0353346
569LIV_332_205mz_16.5787min				0.215821	0.0353346
547_508_204mz_24.2114min				0.221621	0.0353346
573_96_319mz_8.3837min				0.223029	0.0353346
580LIV_376_342mz_16.8484min				0.226992	0.0353346
Proline	HMDB00162	147-85-3	C00148	0.228985	0.0353346
545LIV_1369_399mz_37.5419min				0.232389	0.0353346
Creatinine	HMDB00562	60-27-5	C00791	0.233139	0.0353346
580N_244_337mz_15.6823min				0.23539	0.0353346
Succinic acid	HMDB00254	110-15-6	C00042	0.235499	0.0353346
BHB				0.240702	0.0353346
548LIV_1311_129mz_37.6058min				0.242303	0.0353346
2-Monopalmitin		19670-51-0		0.242819	0.0353346
544_275_218mz_13.5767min				0.243354	0.0353346
545_197_103mz_11.1843min				0.254289	0.0353346
572LIV_521_204mz_23.2402min				0.255548	0.0353346
1,2 Dipalmitin		761-35-3		0.259991	0.0353346
Norleucine	HMDB01645	327-57-1	C01933	0.263263	0.0353346
569_169_195mz_12.4532min				0.267599	0.0353346
572LIV_568_204mz_24.4414min				0.268754	0.0353346
Ascorbic acid	HMDB00044	50-81-7	C00072	0.271587	0.0353346
Urea	HMDB00294	57-13-6	C00086	0.27561	0.0353346
544_260_103mz_12.842min				0.282301	0.035644
Nicotinamide	HMDB01406	98-92-0	C00153	0.293202	0.0358351
Pyrophosphate	HMDB00250	14000-31-8	C00013	0.29924	0.0358351
568_411_371mz_35.7261min				0.300727	0.0358351
565LIV_175_116mz_8.9013min				0.301015	0.0358351
Alanine	HMDB00161	56-41-7	C00041	0.312698	0.0367016
Ribose-5-phosphate	HMDB01548	3615-55-2	C00117	0.328653	0.0375605
546_295_73mz_23.4928min				0.32903	0.0375605
1,3-Dipalmitin	HMDB31011	502-52-3		0.337226	0.0376308
2-Amino adipic acid	HMDB00510	542-32-5	C00956	0.343995	0.0376308
Pyroglutamic acid	HMDB00267	98-79-3	C01879	0.355275	0.0376308
Glutamine	HMDB00641	56-85-9	C00064	0.356825	0.0376308
Pyruvate	HMDB00243	127-17-3	C00022	0.35692	0.0376308
580N_148_221mz_9.7074min				0.35802	0.0376308
1-Monooleoylglycerol				0.361256	0.0376308
Valine	HMDB00883	72-18-4	C00183	0.378987	0.0376919
573_72_147mz_6.9303min				0.38348	0.0376919
544_327_243mz_16.3427min				0.385348	0.0376919
Inositol phosphate	HMDB34220	551-72-4	C06151	0.387929	0.0376919
569_162_73mz_11.9496min				0.38923	0.0376919
580LIV_183_300mz_9.4386min				0.389363	0.0376919
560LIV_99_158mz_5.4258min				0.393503	0.0376919
551_94_137mz_6.7474min				0.411716	0.0388472
560LIV_87_151mz_4.9669min				0.414888	0.0388472
580N_301_97mz_19.227min				0.421908	0.0390655
568_83_261mz_7.5065min				0.438402	0.0401467
555_0_79mz_4.1027min				0.446882	0.0404784
580LIV_85_73mz_5.0597min				0.468037	0.0413439
555_279_217mz_21.6217min				0.468896	0.0413439
560_271_57mz_16.6381min				0.471321	0.0413439
Malic acid	HMDB00744	6915-15-7	C00711	0.479021	0.0415817
544LIV_235_102mz_8.2814min				0.486822	0.0418232
573_161_215mz_12.146min				0.522098	0.0443961
Glycerol	HMDB00131	56-81-5	C00116	0.551433	0.0464169
565_391_174mz_34.6733min				0.563089	0.0469241
Glycine	HMDB00123	56-40-6	C00037	0.582419	0.0480544
573_340_204mz_25.4227min				0.594755	0.0485911
