# Supplementary material for: Metabolomics of Apc Min/+ mice genetically susceptible to intestinal cancer
Source: BMC Syst Biol. 2014 Jun 23;8:72. doi: 10.1186/1752-0509-8-72 (PMC4099115; doi:10.1186/1752-0509-8-72)
Supplement: Additional file 10: Table S6 — Full List of Significantly Enriched IPA Metabolic Biological Functions/Diseases and Canonical Pathways. Both sub-tables are from the results of significant plasma metabolites correlated with polyp counts and associated with the Genotype by Diet interaction effect (Table 3 and Additional file 9: Table S5). (A) List of top 12 significant IPA canonical biological functions. (B) List of top 10 significant IPA canonical metabolic pathways. ‘BH p-value’ stands for enrichment p-value, adjusted by the FDR control procedure (see ‘Methods’ section), and ‘95% CI’ is its corresponding 95% confidence interval. ‘Ratio’ in a given pathway represents the overlap of those metabolites found in our Table 3 to all those constitutive of the corresponding canonical pathway. ‘Molecules’ represents the ones found in our Table 3 matching up the corresponding canonical pathway. For both sub-tables, ranking was done by BH-adjusted enrichment p-values. The FDR threshold of significance was set at 5%. [file 1752-0509-8-72-S10.xlsx]

## Sheet: Sheet0
Supplemental Table S6. Full list of significantly enriched metabolic biological functions / diseases and canonical pathways. Both sub-tables are from the results of significant plasma metabolites correlated with polyp counts and associated with the Genotype by Diet interaction effect (Table 3 and Supplemental Table S5, Additional File 10). (A) List of top 12 significant IPA canonical biological f…
(A) CanonicalBiological Functions / Diseases	-log(BH p-value) (95% CI)		BH p-value (95% CI)		Molecules
	Lower Bound	Upper Bound	Lower Bound	Upper Bound
Cancer	9.28988	1.91009	5.13e-10	0.0123	L-phenylalanine,D-glucose,ascorbic acid,L-tryptophan,glycine,fumaric acid,palmitic acid,L-methionine,malic acid,succinic acid,cholesterol,pyruvic acid,stearic acid,L-proline,L-threonine,uracil,L-serine,niacinamide,L-lysine
Gastrointestinal Disease	9.28988	1.91009	5.13e-10	0.0123	L-phenylalanine,D-glucose,ascorbic acid,L-tryptophan,creatinine,glycine,fumaric acid,L-methionine,malic acid,succinic acid,cholesterol,pyruvic acid,L-proline,L-threonine,uracil,L-serine,L-lysine
Endocrine System Disorders	7.12205	1.91009	7.55e-08	0.0123	cholesterol,D-glucose,ascorbic acid,creatinine,glycine,fumaric acid,palmitic acid,succinic acid
Metabolic Disease	7.12205	1.91009	7.55e-08	0.0123	cholesterol,D-glucose,ascorbic acid,creatinine,glycine,fumaric acid,palmitic acid,succinic acid
Neurological Disease	7.12205	1.91009	7.55e-08	0.0123	L-valine,cholesterol,pyruvic acid,L-phenylalanine,D-glucose,D-gluconic acid,L-proline,ascorbic acid,2-aminoadipic acid,urea,niacinamide,L-lysine
Organismal Injury and Abnormalities	4.33255	1.91009	4.65e-05	0.0123	D-glucose,D-gluconic acid,L-phenylalanine,L-glutamine,L-tryptophan,ascorbic acid,creatinine,glycine,fumaric acid,L-methionine,glycerol,succinic acid,L-valine,cholesterol,pyruvic acid,urea,niacinamide
Renal and Urological Disease	4.33255	1.91009	4.65e-05	0.0123	cholesterol,L-phenylalanine,D-glucose,ascorbic acid,creatinine,urea,glycine,fumaric acid,niacinamide,glycerol,succinic acid
Dermatological Diseases and Conditions	3.59688	3.59688	0.000253	0.000253	fumaric acid,succinic acid
Hereditary Disorder	3.59688	2.83863	0.000253	0.00145	cholesterol,glycine,fumaric acid,succinic acid
Inflammatory Response	3.59688	1.89963	0.000253	-0.0126	cholesterol,pyruvic acid,D-glucose,ascorbic acid,glycine,palmitic acid,L-methionine,succinic acid
Reproductive System Disease	3.59688	1.91009	0.000253	0.0123	ascorbic acid,fumaric acid,succinic acid
Hepatic System Disease	3.44977	2.1798	0.000355	0.00661	cholesterol,D-glucose,L-phenylalanine,ascorbic acid,L-tryptophan,glycine,L-methionine
(B) Canonical Pathways	-log(BH p-value)	B-H p-value	Ratio	Overlaps with dataset	Molecules
tRNA Charging	1.88E01	1.58489e-19	1.48E-01	12/81 (15%)	L-alanine,L-valine,pyrophosphate,L-phenylalanine,L-glutamine,L-proline,L-tryptophan,L-threonine,glycine,L-serine,L-methionine,L-lysine
Superpathway of Citrulline Metabolism	6.6E00	2.51189e-07	1.32E-01	5/38 (13%)	pyrophosphate,L-glutamine,L-proline,urea,fumaric acid
Glycine Betaine Degradation	5.65E00	2.23872e-06	1.74E-01	4/23 (17%)	pyruvic acid,glycine,L-serine,L-methionine
Glycine Biosynthesis III	5.55E00	2.81838e-06	5E-01	3/6 (50%)	L-alanine,pyruvic acid,glycine
Phenylalanine Degradation IV (Mammalian, via Side Chain)	5.26E00	5.49541e-06	1.03E-01	4/39 (10%)	pyrophosphate,L-phenylalanine,L-glutamine,glycine
NAD biosynthesis II (from tryptophan)	5.23E00	5.88844e-06	1.14E-01	4/35 (11%)	L-alanine,pyrophosphate,L-glutamine,L-tryptophan
Purine Nucleotides De Novo Biosynthesis II	4.92E00	1.20226e-05	9.52E-02	4/42 (10%)	pyrophosphate,L-glutamine,glycine,fumaric acid
5-aminoimidazole Ribonucleotide Biosynthesis I	4.26E00	5.49541e-05	1.67E-01	3/18 (17%)	pyrophosphate,L-glutamine,glycine
Superpathway of Methionine Degradation	4.26E00	5.49541e-05	6.15E-02	4/65 (6%)	pyrophosphate,pyruvic acid,L-serine,L-methionine
Urea Cycle	4.2E00	6.30957e-05	1.5E-01	3/20 (15%)	pyrophosphate,urea,fumaric acid
