# Supplementary material for: Metabolomics of Apc Min/+ mice genetically susceptible to intestinal cancer
Source: BMC Syst Biol. 2014 Jun 23;8:72. doi: 10.1186/1752-0509-8-72 (PMC4099115; doi:10.1186/1752-0509-8-72)
Supplement: Additional file 11: Table S7 — Full List of Significant IPA Metabolic Interaction Networks. List of top 3 significant metabolic interaction networks from the results of significant plasma metabolites correlated with polyp counts and associated with the Genotype by Diet interaction effect (Table 3 and Additional file 9: Table S5). [file 1752-0509-8-72-S11.xls]

## Sheet: Sheet0
Supplemental Table S7. Full list of significant metabolic interaction networks. List of top 3 significant metabolic interaction networks from the results of significant plasma metabolites found correlated with polyps counts and having a significant Genotype x Diet interaction effect (Table 3 and Supplementary Table S5, Additional File 10)
Network	Molecules in Network	Score	Focus Molecules	Top Diseases and Functions
1	Alp,ALT,AMPK,amylase,arginase,ascorbic acid,cholesterol,creatine kinase,creatinine,cytochrome C,ERK1/2,glycerol,glycine,Growth hormone,HDL,L-glutamine,L-lysine,L-methionine,L-phenylalanine,L-proline,L-threonine,L-tryptophan,Ldh,LDL,NADPH oxidase,niacinamide,Nos,Nr1h,palmitic acid,PP2A,Proinsulin,pyruvic acid,Sod,stearic acid,urea	43	17	Increased Levels of Albumin, Amino Acid Metabolism, Molecular Transport
2	2-aminoadipic acid,ADCY,Akt,ALB,Collagen(s),Cyp2j9,D-glucose,epi-androsterone,ERK,folic acid,Gsk3,HTR1B,I kappa b kinase,IL1,indole,Insulin,JINK1/2,Jnk,L-serine,malic acid,Mapk,N-arachidonylglycine,NFkB (complex),P38 MAPK,p70 S6k,PI3K (complex),Pka,pyrophosphate,RETNLB,STAT5a/b,succinic acid,Tgf beta,Tnf (family),Vegf	12	6	Carbohydrate Metabolism, Cellular Function and Maintenance, Cellular Assembly and Organization
3	2-oxoglutaric acid,3-hydroxy-L-kynurenine,3-hydroxyanthranilic acid,alanine-glyoxylate transaminase,alanine-tRNA ligase,ALT,AMP,ATP,BLMH,CCND1,CCNE1,CDKN1A,cysteine desulfurase,glycine,glyoxylic acid,KYNU,kynureninase,L-alanine,L-alanyl-tRNA(Ala),L-cysteine,L-glutamic acid,PCNA,pyrophosphate,pyruvic acid	6	4	Cellular Growth and Proliferation, Organismal Development, Cell Cycle
